# Supplementary material for: Iodine-Catalyzed Cascade Annulation of 4-Hydroxycoumarins with Aurones: Access to Spirocyclic Benzofuran–Furocoumarins
Source: Molecules. 2024 Apr 9;29(8):1701. doi: 10.3390/molecules29081701 (PMC11052457; doi:10.3390/molecules29081701)
Supplement: Supplementary file 1 [file molecules-29-01701-s001.zip]

Archive with 1 entries (1 files):
- molecules-2951171-supplementary.pdf
